# Supplementary material for: Haplotype Analyses of Haemoglobin C and Haemoglobin S and the Dynamics of the Evolutionary Response to Malaria in Kassena-Nankana District of Ghana
Source: PLoS One. 2012 Apr 10;7(4):e34565. doi: 10.1371/journal.pone.0034565 (PMC3323552; doi:10.1371/journal.pone.0034565)
Supplement: Table S1 — Details of fifty six markers in the HBB region analysed. Table S1 describes the Fifty six markers in the HBB region analysed with details about their rs numbers, chromosomal positions and gene reference. (XLSX) [file pone.0034565.s005.xlsx]

## Sheet: Sheet1
Table S1. Details of fifty six markers in the HBB region analysed
marker position	rs number or name	chromosome no.	gene
4397059	rs10500600	11
4440254	rs11032345	11	OR52K2
4453422	rs2278170	11	OR52K1
4507222	rs11032629	11	OR52M1
4521274	rs1505212	11	OR52M1
4528237	rs12281831	11	OR52M1
4682971	rs16933304	11
4755087	rs2898966	11	OR51F1
4755524	rs4553359	11	OR51F1
4800616	rs17328191	11	OR52R1
4842124	rs2196122	11
4857919	rs16906893	11	OR51T1
4877465	rs16907096	11	OR51A7
4911118	rs10500623	11	OR51G1
4967481	rs2499953	11	MMP26
5070787	rs1551489	11
5100498	rs7114854	11	OR52A5
5118600	rs2472527	11	OR52A5
5123701	rs2472523	11	OR52A1
5132596	rs4910715	11	OR52A1
5153293	rs4910722	11
5156896	rs4910726	11
5173877	rs4910732	11	OR51V1
5204808	rs334 (HbS)	11	HBB
5204809	Wood et al., 2005 (16- HbC)	11	HBB
5205580	rs11036364 (Hbb_703)	11	HBB
5205866	rs16911905 (Hbb_989)	11	HBB
5206744	Wood et al., 2005 (-1875)	11
5207406	Wood et al., 2005 (-2589)	11	HBD
5207723	Wood et al., 2005 (-2906)	11	HBD
5207734	Wood et al., 2005 (-2917)	11	HBD
5220722	rs2071348	11	HBG1
5225919	rs916111	11	HBG1
5233812	rs2855122	11	HBG2
5253468	rs2156918	11	HBE1
5254606	rs10488675	11	HBE1
5274956	rs3888708	11	OR51B4
5284937	rs3898917	11	OR51B4
5294576	rs3902049	11	OR51B2
5313624	rs11036885	11	OR51B6
5319683	rs7938837	11	OR51B6
5324552	rs7929631	11	OR51B6
5332852	rs2647598	11	OR51B6
5343364	rs10500637	11	OR51B6
5367607	rs1498468	11	OR51M1
381108	rs872165	11
5502292	rs317776	11
5632519	rs16933926	11	TRIM5
5667472	rs2291841	11	TRIM22
5676326	rs1063303	11	TRIM22
5929083	rs4453215	11
6111354	rs325632	11
6180413	rs188980	11	OR52W1
6181392	rs4758398	11	C11orf42
6189229	rs9659	11	DKFZP566M1046
Table S1 describes the Fifty six markers in the HBB region analysed with details about their rs numbers, chromosomal positions and gene reference
